# Supplementary material for: Plasmid DNA Vaccine Co-Immunisation Modulates Cellular and Humoral Immune Responses Induced by Intranasal Inoculation in Mice
Source: PLoS One. 2015 Nov 6;10(11):e0141557. doi: 10.1371/journal.pone.0141557 (PMC4636430; doi:10.1371/journal.pone.0141557)
Supplement: S1 Dataset — (XLSX) [file pone.0141557.s001.xlsx]

## Sheet: figure 1
IgG
DNA IN IM	DNA IN	DNA IM	IN IM	DNA	IN	IM
261.861	873.626	99.6249	286.095	84.4885	592.842	93.6307
138.223	388.548	155.737	165.45	77.2079	298.436	288.094
161.455	385.84	81.0418	767.838	41.8485	205.004	153.524
178.047	793.28	138.955		54.0278	331.194	115.381
214.655	441.337	135.121	47.8551	20.595	284.444	194.33
197.729	513.8	104.609	184.425	27.5953	372.449	96.1018
298.742	194.362	306.873	277.45	33.337	380.249	346.791
665.036		259.972	179.947	47.4502	425.475	168.79
IgA
DNA IN IM	DNA IN	DNA IM	IN IM	DNA	IN	IM
1.75528	11.8001	0.036972	1.30281	0.051925	7.39211	0.071553
0.460593	2.80022	0.00471	1.25501	0.038991	8.24804	0.0525
0.295834	7.89567	0.009094	2.25903	0.010269	10.3964	0.082835
1.70094	8.26058	0.123124		0.024817	2.50244	0.030755
1.40236	2.86245	0.057976	0.389927	0.049848	2.48077	0.111728
0.592464	11.1431	0.114729	3.22997	0.020448	1.9648	0.013885
4.21237	5.35742	0.055172	2.53634	0.000829	4.02191	0.21863
1.77616		0.112297	1.88197	0	2.37829	0.010698

## Sheet: figure 2
IgG
DNA IN IM	DNA IN	DNA IM	IN IM	DNA	IN	IM
131.142	0	49.6279	16.5147	37.7678		0
115.714	169.841	86.7961	0	0.394188	129.276	13.7396
190.832	288.008	56.2237	102.824	29.4401	248.837	136.14
303.295	0		0	17.0728		28.2889
444.102	168.761	0	71.5399	0	104.465	0
59.7498	1.20785	8.44748	0	12.6008	10.537
243.399	0	0	44.0271	36.7886	99.0603	0
39.7261		262.95		0	74.2075	0
IgA
DNA IN IM	DNA IN	DNA IM	IN IM	DNA	IN	IM
2.46296	18.2141	0.0650959	21.472	0	27.3538	0
0	15.9609	0	4.39855	0	27.2856	0
1.33863	16.0988	0	15.8239	0	41.3544	3.82859
2.6215	30.1219	0	0	0	21.2694	0
19.0348	93.0239	0	6.44135	0	3.94014	0
6.20536	12.0685	0.453399	18.1834	0	25.6732	0
0	2.8818	0	0.98956	0	23.6656	0
3.28044		0		0	11.0664	0

## Sheet: figure 3
IgG1 and IgG2a
Group	IgG1	IgG1	IgG1	IgG1	IgG1	IgG1	IgG1	IgG1	IgG2a	IgG2a	IgG2a	IgG2a	IgG2a	IgG2a	IgG2a	IgG2a
DNA IN IM	133.677	66.5079	100.842	94.9286	180.361	158.429	171.98	358.808	128.815	67.2593	10.7279	28.3748	25.7464	24.6212	97.8491	30.7119
DNA IN	465.079	209.468	164.284	389.969	221.422	241.67	101.653		35.7177	64.5939	51.4786	86.769	81.2024	71.4658	112.906
DNA IM	94.4901	149.343	61.7838	93.223	101.831	56.3053	214.202	131.515	6.91091	16.7711	10.2858	19.8849	29.5253	20.999	51.3298	48.4788
IN IM	179.049	128.624	274.554		27.9212	161.538	275.294	77.927	5.03806	8.14989	257.4		8.9296	26.1013	4.28278	5.11527
DNA	28.7918	25.59	17.7418	20.9366	2.35813	13.4978	11.4128	30.2443	40.9995	32.601	14.5785	14.6941	64.5558	12.7177	21.4061	6.28579
IN	442.35	138.994	77.3494	170.397	104.128	193.476	125.318	277.605	19.2397	34.7651	18.3428	14.2178	23.9569	2.52495	35.1298	11.9606
IM	73.4064	174.988	121.79	125.144	93.8259	93.7631	109.534	98.1301	18.2329	27.6284	6.71632	16.1782	25.5225	22.5359	81.3482	39.7346
Group	IgG2a	IgG2a	IgG2a	IgG2a	IgG2a	IgG2a	IgG2a	IgG2a
DNA IN IM	128.815	67.2593	10.7279	28.3748	25.7464	24.6212	97.8491	30.7119
DNA IN	35.7177	64.5939	51.4786	86.769	81.2024	71.4658	112.906
DNA IM	6.91091	16.7711	10.2858	19.8849	29.5253	20.999	51.3298	48.4788
IN IM	5.03806	8.14989	257.4		8.9296	26.1013	4.28278	5.11527
DNA	40.9995	32.601	14.5785	14.6941	64.5558	12.7177	21.4061	6.28579
IN	19.2397	34.7651	18.3428	14.2178	23.9569	2.52495	35.1298	11.9606
IM	18.2329	27.6284	6.71632	16.1782	25.5225	22.5359	81.3482	39.7346
Ratio IgG1:IgG2a
DNA IN IM	DNA IN	DNA IM	IN IM	DNA	IN	IM
1.03775	13.0209	13.6726	35.5393	0.702248	22.9916	4.02605
0.988829	3.24284	8.90478	15.7823	0.784945	3.9981	6.33363
9.39997	3.19131	6.00669	1.06664	1.21698	4.21688	18.1334
3.34553	4.49433	4.68814		1.42484	11.9848	7.73533
7.00529	2.72679	3.44893	3.12681	0.0365285	4.34645	3.6762
6.43463	3.38161	2.68134	6.18891	1.06134	76.6255	4.1606
1.75761	0.900338	4.17305	64.2793	0.533154	3.56728	1.34648
11.683		2.71283	15.2342	4.81154	23.2099	2.46964

## Sheet: figure 4
IgG
DNA IN IM	DNA IN	DNA IM	IN IM	DNA	IN	IM
85.3333	182.667	60	92	44	116	114.667
72	77.3333	68	89.3333	21.3333	174.667	136
33.3333	237.333	36	170.667	17.3333	85.3333	392
46.6667	128	228		14.6667	92	113.333
90.6667	146.667	122.667	36	5.33333	126.667	65.3333
78.6667	76	96	105.333	5.33333	77.3333	46.6667
70.6667	122.667	78.6667	66.6667	0	152	653.333
462.667		298.667	116	32	26.6667	80
IgA
DNA IN IM	DNA IN	DNA IM	IN IM	DNA	IN	IM
26.6667	178.667	16	0	0	214.667	0
42.6667	192	34.6667	0	0	348	0
0	282.667	0	32	0	104	0
65.3333	208	49.3333		112	0	26.6667
101.333	142.667	0	0	0	178.667	86.6667
144	120	0	48	0	4	0
4	94.6667	0	138.667	64	38.6667	54.6667
142.667		4	0	5.33333	2.66667	85.3333

## Sheet: figure 5
Pool 1
DNA IN IM	DNA IN	DNA IM	IN IM	DNA	IN	IM
185	31.6667	128.333	3.33333	395	83.3333	8.33332
436.667	128.333	275	1	663.333	580	8.33333
26.6667	245	83.3333	18.3333	945	73.3333	1
138.333	46.6667	148.333		368.333	3.33333	10
683.333	101.667	445	1	156.667	140	1.66667
55	171.667	780	55	360	88.3333	13.3333
131.667	68.3333	398.333	25	868.333	98.3333	1
81.6667		65	1	843.333	456.667	35
Pool 2
DNA IN IM	DNA IN	DNA IM	IN IM	DNA	IN	IM
25	45	35	18.3333	101.667	43.3333	1
138.333	178.333	101.667	16.6667	151.667	281.667	1
1	118.333	20	18.3333	393.333	18.3333	8.33333
20	70	50		233.333	33.3333	1
28.3333	48.3333	86.6667	1	16.6667	76.6667	1
15	41.6667	60	20	100	38.3333	1
53.3333	95	26.6667	1	200	65	1
1		5	1	348.333	315	3.33333

## Sheet: Figure 6
Pool 1
DNA IN IM	DNA IN	DNA IM	IN IM	DNA	IN	IM
21.6667	63.3333	3.33333	13.3333	35		1
51.6667	121.667	38.3333	10	65	488.333	8.33333
1	51.6667	1.66667	43.3333	105	83.3333	6.66667
21.6667	46.6667	20		60	71.6667	6.66667
	268.333	15	21.6667	13.3333	230	1
	115	43.3333	21.6667	30	183.333	6.66667
25	10	60	35	10	41.6667	1
18.3333		6.66667	8.33333	1.66667	718.333	1
Pool 2
DNA IN IM	DNA IN	DNA IM	IN IM	DNA	IN	IM
1	41.6667	1	1	5		1
1	41.6667	23.3333	11.6667	10	395	1
1	30	1.66667	15	135	33.3333	6.66667
1	16.6667	31.6667		35	88.3333	3.33333
	56.6667	3.33333	1	1	108.333	1
	1	3.33333	1.66667	23.3333	43.3333	5
1	1	1	6.66667	46.6667	1	1
1		3.33333	1	23.3333	285	5

## Sheet: Figure 7
IL2
DNA IN IM	DNA IN	DNA IM	IN IM	DNA	IN	IM
7.94421	11.5851	3.99753	0	625.968	9.34493	0
10.2027	115.948	0	0	18.9928	0	0
0	57.572	28.0578	12.3543	130.983	37.0206	0
10.4717	49.3248	10.1497		713.283	0	10.2293
13.9419	20.9164	3.57296	0	9.34493	24.4048	3.69871
6.43799	4.90484	0	4.42461	126.773	48.5464	0
19.2003	39.9808	5.70549	14.789	22.3185	34.482	3.8478
16.057		7.5656	27.9929	22.2122	22.5942	0
IL4
DNA IN IM	DNA IN	DNA IM	IN IM	DNA	IN	IM
0	0	0	0	6.7843	0	0
0	8.04076	0	0	0	0	0
0	11.1702	0	0	6.66068	7.00143	0
0	7.38704	0		6.56665	0	0
0	0	0	0	0	0	0
0	0	0	0	0	7.35783	0
0	29.4802	0	0	0	6.90618	0
0		0	0	0	0	0
IL13
DNA IN IM	DNA IN	DNA IM	IN IM	DNA	IN	IM
0	0	0	0	4.5109	0	0
0	3.75749	0	0	0	0	0
0	4.01702	1.52389	0	15.8487	1.57363	0
0	0	0	0	35.427	0	0
0	0	0	0	0	0	0
0	0	0	0	5.34926	1.83225	0
0	35.3156	0	0	1.4672	0	0
0	0	0	1.5026	0	0	0
IL17
DNA IN IM	DNA IN	DNA IM	IN IM	DNA	IN	IM
0	0	0	0	0	0	0
0	57.3482	0	0	0	0	0
0	10.2671	0	0	0	0	0
0	0	0		0	0	0
0	3.42875	0	0	0	0	0
0	0	0	0	0	0	0
0	0	0	0	0	17.9298	0
0		0	0	0	420.679	0
IFNg
DNA IN IM	DNA IN	DNA IM	IN IM	DNA	IN	IM
0	0	0	0	254.265	0	0
0	41.5315	0	0	0	0	0
0	19.0802	0	0	23746	0	0
0	0	0	0	23746	0	0
0	0	0	0	2.3124	0	0
0	0	0	0	40.8937	0	0
0	23746	0	0	0	0	0
0		0	0	4.70622	0	0
MIP1a
DNA IN IM	DNA IN	DNA IM	IN IM	DNA	IN	IM
10.0486	14.3246	7.40847	10.8115	32751	18.5877	9.09925
7.14817	32751	8.45753	10.8515	104.305	4.87823	5.60271
5.8424	32751	67.4943		32751	32751	3.89119
9.07175	336.487	11.6442	2.55409	1097.59	18.1197	6.64618
14.6768	30.6378	8.26291	9.16373	9.56374	199.078	10.3486
9.95234	7.84394	6.63811	10.4069	32751	32751	8.96228
10.3583	32751	10.4362	11.4176	91.2326	32751	7.08145
11.6442		6.85847	32751	32751	139.72	9.36731
MIP1b
DNA IN IM	DNA IN	DNA IM	IN IM	DNA	IN	IM
47.1699	138.05	65.0094	52.4169	31633	75.6518	44.4946
13.5579	31633	31.1256	98.13	31633	0	13.6346
7.87533	31633	2447.55	206.729	31633	31633	0
80.2345	31633	167.258		31633	165.537	87.4287
173.618	738.519	38.6208	16.1263	117.025	757.438	41.8426
72.4369	55.1619	45.0144	118.755	31633	31633	39.1274
165.171	31633	77.7431	51.8872	4364.11	31633	42.4396
115.532		263.691	22829.4	31633	364.637	91.6923
MCP1
DNA IN IM	DNA IN	DNA IM	IN IM	DNA	IN	IM
75.4322	399.377	68.6344	0	22500	75.9205	0
0	22500	32.912	36.6661	22500	0	0
0	22500	22500	3843.29	22500	22500	0
0	22500	637.979		22500	158.267	40.435
231.217	12770.5	0	0	104.542	22500	0
0	15.7036	64.7709	361.641	22500	22500	0
346.85	22500	174.089	66.7008	22500	22500	0
149.394		123.187	3950.36	22500	7953.64	0

## Sheet: Figure S1
IgG week 1
Group
DNA IN IM	0.079482	0.618952	0.086171	0.872085	0.434768	0.782961	0.8795	1.78168
DNA IN	0	0.133372	0	0.014635	0.080677	0	1.21175	0
DNA IM	0.387985	0.511407	0.698053	0.550286	1.17742	0.628057	0.406721	1.63074
IN IM	5.72627	2.60959	1.6765	1.95745	0.992056	0.403926	1.6851	3.19553
DNA	0	0	0.022771	0.051571	0	0	0	0.006189
IN	0.16663	0.011976	0.050118	0	0.022156	0.019456	0	0.016201
IM	4.63373	3.25531	1.19571	1.4787	1.384	1.37444	0.737675	0.948078
IgG week 4
Group
DNA IN IM	123.044	49.8708	128.192	84.3439	72.9884	209.863	109.041	101.725
DNA IN	98.5299	122.472	439.865	170.811	210.106	53.8864	162.942
DNA IM	63.3182	72.7806	46.2097	101.43	80.2926	51.257	74.1703	43.9737
IN IM	13.9922	21.5852	10.1752	3.4807	4.32188	7.0539	8.67831	2.08123
DNA	23.232	8.28782	26.0098	14.3062	10.7372	8.38972	8.0304	9.92289
IN	153.671	418.259	86.8496	115.415	212.109	140.129	58.9533	268.779
IM	152.571	68.4431	21.7777	43.7469	87.6267	130.246	84.9399	76.4228
IgA week 4
Group
DNA IN IM	0.153087	0.385893	0.068238	0.072228	0	0.707523	0.511802	0.981032
DNA IN	0.691695	3.38056	1.36986	1.0603	1.43498	0.914639	1.96493
DNA IM	0	0	0	0	0	0	0	0.046333
IN IM	0.630765	0.691116	0.28466	0.191405	0.502004	0.265517	0.676861	0.0173
DNA	0	0	0.002963	0	0	0	0	0
IN	0.800713	1.16222	2.06879	1.06375	0.529332	0.903653	0.354102	0.812013
IM	0.071388	0	0	0.013681	0	0.026515	0.17859	0

## Sheet: Figure S2
IgG1 and IgG2a week 1
Group	IgG1	IgG1	IgG1	IgG1	IgG1	IgG1	IgG1	IgG1	IgG2a	IgG2a	IgG2a	IgG2a	IgG2a	IgG2a	IgG2a	IgG2a
DNA IN IM	0.045826	0.388071	0.048563	0.628466	0.30208	0.532351	0.655252	1.44355	0.00085	0.0147	0.0014	0.01925	0.0098	0.0306	0.01935	0.001973
DNA IN	0	0.030148	0	0.009576	0.043377	0.011003	0.678883	0	0	0.004347	0	0	0	0	0.018289	0
DNA IM	0.216359	0.276474	0.508343	0.305283	0.878935	0.337986	0.322482	1.69593	0.014424	0	0	0.04071	0	0.032373	0.004925	0.034091
IN IM	4.22088	1.35799	0.839091		0.569384	0.315914	1.29439	3.52467	0.067648	0.225044	0.082727	0.046033	0.084394	0	0.051362	0.072212
DNA	0	0	0.00304	0	0	0	0	0	0.001231	9.4e-05	0.004722	0.037137	0.001619	0.002123	3.1e-05	0.002045
IN	0.115663	0.006393	0.026107	0	0	0.009179	0	0	0	0	0	0.002171	0	0	0	0.000245
IM	3.53485	3.72561	0.64728	0.885715	0.553683	0.641981	0.304607	0.68206	0.39551	0.158261	0.0279	0.037829	0.292151	0.238513	0.146432	0.02997
Ratio IgG1:IgG2a week1
DNA IN IM	DNA IN	DNA IM	IN IM	DNA	IN	IM
53.9129		14.9999	62.3948			8.93744
26.3994	6.93536		6.03433	0	0	23.5409
34.6879			10.1429	0.643795	0	23.2
32.6476		7.49897	28.078			23.4137
30.8245			6.74674			1.89519
17.3971		10.4404				2.6916
33.8631	37.1197	65.4786	25.2013			2.08019
731.654		49.7472	48.81			22.7581
IgG1 and IgG2a week 4
Group	IgG1	IgG1	IgG1	IgG1	IgG1	IgG1	IgG1	IgG1	IgG2a	IgG2a	IgG2a	IgG2a	IgG2a	IgG2a	IgG2a	IgG2a
DNA IN IM	44.3576	16.3673	26.0209	24.1906	18.8472	94.927	34.7267	35.6554	31.84	5.59386	74.4357	46.3372	12.2283	15.9299	28.6274	26.0923
DNA IN	21.4884	36.7891	106.105	67.7615	64.9891	13.2972	59.6879		35.0413	18.8658	39.8035	29.6311	27.617	26.1811	40.4211
DNA IM	21.8468	20.2086	18.3808	47.2729	21.7259	19.9853	30.4405	15.2132	4.13774	7.89238	6.80757	13.827	39.3554	15.1889	26.4157	11.1637
IN IM	47.6006	51.8109	38.854	27.9212	161.538	275.294	77.927	7.74458	7.05213	100.168	13.0344	8.9296	26.1013	4.28278	5.11527	5.30564
DNA	3.13454	1.17316	5.56315	3.93867	1.57682	0.429487	2.76198	1.38702	12.8065	4.33987	12.3552	3.31259	7.65585	4.1061	1.62045	9.71186
IN	41.7415	122.247	18.0063	42.0055	65.4427	31.0281	15.2235	97.3946	3.08736	8.5274	15.5182	15.6798	0.319863	24.0732	6.02955	5.80085
IM	29.1831	24.2796	5.00084	9.97364	17.4073	33.2448	10.9487	18.148	18.94	8.07375	3.09664	1.94916	26.1009	19.598	89.1949	17.4359
Ratio IgG:IgG2a week 4
DNA IN IM	DNA IN	DNA IM	IN IM	DNA	IN	IM
1.39314	0.613232	5.27987	6.74981	0.244762	13.5201	1.54082
2.92594	1.95004	2.56052	0.517242	0.270322	14.3358	3.00723
0.349575	2.6657	2.70005	2.98087	0.450269	1.16034	1.61492
0.522056	2.28684	3.41887	3.12681	1.189	2.67897	5.11689
1.54128	2.35323	0.552043	6.18891	0.205963	204.596	0.666925
5.95906	0.50789	1.31578	64.2793	0.104597	1.28891	1.69634
1.21306	1.47665	1.15236	15.2342	1.70445	2.52481	0.12275
1.36651		1.36274	1.45969	0.142817	16.7897	1.04084

## Sheet: Figure S3
Serum titer	IgG+ b cells		Serum titer	IgA+ b cells
titer	IgG ELIspot		titer	IgA ELIspot
261.861	85.3333		1.75528	26.6667
138.223	72		0.460593	42.6667
161.455	33.3333		0.295834	0
178.047	46.6667		1.70094	65.3333
214.655	90.6667		1.40236	101.333
197.729	78.6667		0.592464	144
298.742	70.6667		4.21237	4
665.036	462.667		1.77616	142.667
873.626	182.667		11.8001	178.667
388.548	77.3333		2.80022	192
385.84	237.333		7.89567	282.667
793.28	128		8.26058	208
441.337	146.667		2.86245	142.667
513.8	76		11.1431	120
194.362	122.667		5.35742	94.6667
99.6249	60		0.036972	16
155.737	68		0.00471	34.6667
81.0418	36		0.009094	0
138.955	228		0.123124	49.3333
135.121	122.667		0.057976	0
104.609	96		0.114729	0
306.873	78.6667		0.055172	0
259.972	298.667		0.112297	4
286.095	92		1.30281	0
165.45	89.3333		1.25501	0
767.838	170.667		2.25903	32
47.8551	36		0.389927	0
184.425	105.333		3.22997	48
277.45	66.6667		2.53634	138.667
179.947	116		1.88197	0
84.4885	44		0.051925	0
77.2079	21.3333		0.038991	0
41.8485	17.3333		0.010269	0
54.0278	14.6667		0.024817	112
20.595	5.33333		0.049848	0
27.5953	5.33333		0.020448	0
33.337	0		0.000829	64
47.4502	32		0	5.33333
592.842	116		7.39211	214.667
298.436	174.667		8.24804	348
205.004	85.3333		10.3964	104
331.194	92		2.50244	0
284.444	126.667		2.48077	178.667
372.449	77.3333		1.9648	4
380.249	152		4.02191	38.6667
425.475	26.6667		2.37829	2.66667
93.6307	114.667		0.071553	0
288.094	136		0.0525	0
153.524	392		0.082835	0
115.381	113.333		0.030755	26.6667
194.33	65.3333		0.111728	86.6667
96.1018	46.6667		0.013885	0
346.791	653.333		0.21863	54.6667
168.79	80		0.010698	85.3333

[truncated: 1 more sheets: Figure S4]
